# Supplementary material for: Adsorptive Cathodic Stripping Analysis of Xylazine Within Fouling-Resistant and Nanomaterial-Enhanced Modified Electrode Sensors
Source: Sensors (Basel). 2025 Aug 26;25(17):5312. doi: 10.3390/s25175312 (PMC12431543; doi:10.3390/s25175312)
Supplement: Supplementary file 1 [file sensors-25-05312-s001.zip]

Archive with 1 entries (1 files):
- sensors-3808933-supplementary.pdf
